# Supplementary material for: Resistance Profiles and Virulence Determinants in Biofilm-Forming Enterococcus faecium Isolated from Raw Seafood in Bangladesh
Source: Pathogens. 2023 Aug 28;12(9):1101. doi: 10.3390/pathogens12091101 (PMC10535238; doi:10.3390/pathogens12091101)
Supplement: Supplementary file 1 [file pathogens-12-01101-s001.zip]

Archive with 1 entries (1 files):
- pathogens-2577309-supplementary.pdf
